# Supplementary material for: SARS-CoV-2 Main Protease Active Site Ligands in the Human Metabolome
Source: Molecules. 2021 Mar 5;26(5):1409. doi: 10.3390/molecules26051409 (PMC7961382; doi:10.3390/molecules26051409)
Supplement: Supplementary file 1 [file molecules-26-01409-s001.zip]

Archive with 2 entries (2 files):
- HMDB_drug_like_subset.csv
- zinc_database.csv
