# Supplementary material for: SARS-CoV-2 Main Protease Active Site Ligands in the Human Metabolome
Source: Molecules. 2021 Mar 5;26(5):1409. doi: 10.3390/molecules26051409 (PMC7961382; doi:10.3390/molecules26051409)
Supplement: Supplementary file 1 [file molecules-26-01409-s001.zip › zinc_database.csv]

ZINC ID	BE
ZINC000253387561	-9.3
ZINC000100782935	-9.2
ZINC000002033588	-8.9
ZINC000040165254	-8.9
ZINC000100772908	-8.9
ZINC000100774268	-8.9
ZINC000002033588	-8.8
ZINC000100772908	-8.8
ZINC000100772908	-8.8
ZINC000100774268	-8.8
ZINC000100774268	-8.8
ZINC000100774268	-8.8
ZINC000031425359	-8.7
ZINC000118936865	-8.7
ZINC000031425359	-8.6
ZINC000038401488	-8.6
ZINC000038401488	-8.6
ZINC000038401488	-8.6
ZINC000038401488	-8.6
ZINC000118915341	-8.6
ZINC000256167206	-8.6
ZINC000008551220	-8.5
ZINC000096904566	-8.5
ZINC000100779099	-8.5
ZINC000118937069	-8.5
ZINC000008436890	-8.4
ZINC000053276076	-8.4
ZINC000096904566	-8.4
ZINC000118936835	-8.4
ZINC000118937106	-8.4
ZINC000254113708	-8.4
ZINC000014718528	-8.3
ZINC000015113643	-8.3
ZINC000049783754	-8.3
ZINC000256421894	-8.3
ZINC000261494710	-8.3
ZINC000002029337	-8.2
ZINC000006093393	-8.2
ZINC000008234239	-8.2
ZINC000014681003	-8.2
ZINC000014689056	-8.2
ZINC000049864993	-8.2
ZINC000053276076	-8.2
ZINC000000058116	-8.1
ZINC000000402673	-8.1
ZINC000002029395	-8.1
ZINC000002039834	-8.1
ZINC000004534074	-8.1
ZINC000013537287	-8.1
ZINC000013761819	-8.1
ZINC000014681003	-8.1
ZINC000015113643	-8.1
ZINC000029330700	-8.1
ZINC000057509131	-8.1
ZINC000077293241	-8.1
ZINC000256079353	-8.1
ZINC000000402665	-8
ZINC000003872566	-8
ZINC000004228294	-8
ZINC000004650685	-8
ZINC000004650685	-8
ZINC000006093393	-8
ZINC000013282290	-8
ZINC000013282290	-8
ZINC000013308683	-8
ZINC000013308691	-8
ZINC000013351440	-8
ZINC000015058148	-8
ZINC000021981222	-8
ZINC000022060640	-8
ZINC000077293241	-8
ZINC000100773941	-8
ZINC000118937065	-8
ZINC000000058116	-7.9
ZINC000000402708	-7.9
ZINC000003136351	-7.9
ZINC000003983988	-7.9
ZINC000008214480	-7.9
ZINC000012493791	-7.9
ZINC000012493791	-7.9
ZINC000012493791	-7.9
ZINC000012501704	-7.9
ZINC000012501704	-7.9
ZINC000013397673	-7.9
ZINC000013517390	-7.9
ZINC000013813129	-7.9
ZINC000014681023	-7.9
ZINC000014814435	-7.9
ZINC000014814445	-7.9
ZINC000015058148	-7.9
ZINC000021981256	-7.9
ZINC000038213880	-7.9
ZINC000095617627	-7.9
ZINC000100771609	-7.9
ZINC000100889861	-7.9
ZINC000002000902	-7.8
ZINC000002000902	-7.8
ZINC000003596885	-7.8
ZINC000003831426	-7.8
ZINC000005161502	-7.8
ZINC000006067554	-7.8
ZINC000006117751	-7.8
ZINC000012496246	-7.8
ZINC000013520048	-7.8
ZINC000014488279	-7.8
ZINC000014658084	-7.8
ZINC000014680911	-7.8
ZINC000014683011	-7.8
ZINC000014718528	-7.8
ZINC000015112369	-7.8
ZINC000015657708	-7.8
ZINC000022060265	-7.8
ZINC000030726399	-7.8
ZINC000030726399	-7.8
ZINC000032785893	-7.8
ZINC000040165217	-7.8
ZINC000100773941	-7.8
ZINC000100773941	-7.8
ZINC000000000706	-7.7
ZINC000003995410	-7.7
ZINC000003995781	-7.7
ZINC000004228294	-7.7
ZINC000004228294	-7.7
ZINC000004228294	-7.7
ZINC000006070297	-7.7
ZINC000006484761	-7.7
ZINC000012501704	-7.7
ZINC000013436561	-7.7
ZINC000013517390	-7.7
ZINC000013537287	-7.7
ZINC000013650963	-7.7
ZINC000014680829	-7.7
ZINC000014681023	-7.7
ZINC000014689650	-7.7
ZINC000014814435	-7.7
ZINC000014814445	-7.7
ZINC000015657708	-7.7
ZINC000022054044	-7.7
ZINC000022060265	-7.7
ZINC000032785893	-7.7
ZINC000044963570	-7.7
ZINC000057509131	-7.7
ZINC000100889861	-7.7
ZINC000150351416	-7.7
ZINC000002528509	-7.6
ZINC000003817152	-7.6
ZINC000003869369	-7.6
ZINC000003995781	-7.6
ZINC000004098160	-7.6
ZINC000004098644	-7.6
ZINC000004654641	-7.6
ZINC000004654641	-7.6
ZINC000006094127	-7.6
ZINC000006483403	-7.6
ZINC000008582008	-7.6
ZINC000008655698	-7.6
ZINC000013436561	-7.6
ZINC000013537287	-7.6
ZINC000014442546	-7.6
ZINC000014502290	-7.6
ZINC000014680829	-7.6
ZINC000014689082	-7.6
ZINC000014814126	-7.6
ZINC000015257518	-7.6
ZINC000032786975	-7.6
ZINC000095619124	-7.6
ZINC000095619124	-7.6
ZINC000095619124	-7.6
ZINC000095619124	-7.6
ZINC000095912449	-7.6
ZINC000100771609	-7.6
ZINC000100773941	-7.6
ZINC000100778401	-7.6
ZINC000137578473	-7.6
ZINC000002561253	-7.5
ZINC000002583586	-7.5
ZINC000003201369	-7.5
ZINC000003869369	-7.5
ZINC000004098920	-7.5
ZINC000005167159	-7.5
ZINC000005167159	-7.5
ZINC000006483403	-7.5
ZINC000008613165	-7.5
ZINC000013334444	-7.5
ZINC000013436561	-7.5
ZINC000013520048	-7.5
ZINC000014642973	-7.5
ZINC000014778693	-7.5
ZINC000014806934	-7.5
ZINC000014824980	-7.5
ZINC000015113824	-7.5
ZINC000015203708	-7.5
ZINC000015203708	-7.5
ZINC000015256552	-7.5
ZINC000015271738	-7.5
ZINC000022061183	-7.5
ZINC000022064220	-7.5
ZINC000022064220	-7.5
ZINC000033833244	-7.5
ZINC000100771609	-7.5
ZINC000100773011	-7.5
ZINC000100889861	-7.5
ZINC000255985413	-7.5
ZINC000604970622	-7.5
ZINC000000000740	-7.4
ZINC000000402623	-7.4
ZINC000002565787	-7.4
ZINC000002568171	-7.4
ZINC000002570878	-7.4
ZINC000002583586	-7.4
ZINC000003869369	-7.4
ZINC000004098644	-7.4
ZINC000005999143	-7.4
ZINC000006068249	-7.4
ZINC000006068249	-7.4
ZINC000006093465	-7.4
ZINC000012153524	-7.4
ZINC000013334444	-7.4
ZINC000013379156	-7.4
ZINC000013520048	-7.4
ZINC000014435832	-7.4
ZINC000014489480	-7.4
ZINC000014689094	-7.4
ZINC000014718528	-7.4
ZINC000014725164	-7.4
ZINC000014727326	-7.4
ZINC000014814126	-7.4
ZINC000015219770	-7.4
ZINC000015271738	-7.4
ZINC000021981274	-7.4
ZINC000021981371	-7.4
ZINC000027324454	-7.4
ZINC000027324454	-7.4
ZINC000044963894	-7.4
ZINC000049089868	-7.4
ZINC000090711812	-7.4
ZINC000095618861	-7.4
ZINC000095619124	-7.4
ZINC000100771536	-7.4
ZINC000100771809	-7.4
ZINC000100889861	-7.4
ZINC000004098644	-7.3
ZINC000004102209	-7.3
ZINC000004216508	-7.3
ZINC000004216508	-7.3
ZINC000004216508	-7.3
ZINC000005161505	-7.3
ZINC000006068955	-7.3
ZINC000006093465	-7.3
ZINC000006093465	-7.3
ZINC000006094127	-7.3
ZINC000006116336	-7.3
ZINC000006521996	-7.3
ZINC000012419754	-7.3
ZINC000013482849	-7.3
ZINC000013543126	-7.3
ZINC000013543126	-7.3
ZINC000013545927	-7.3
ZINC000013545927	-7.3
ZINC000014612187	-7.3
ZINC000014642232	-7.3
ZINC000014778693	-7.3
ZINC000014950006	-7.3
ZINC000015113824	-7.3
ZINC000021981361	-7.3
ZINC000021981361	-7.3
ZINC000022060295	-7.3
ZINC000026007998	-7.3
ZINC000026522252	-7.3
ZINC000030726399	-7.3
ZINC000033833244	-7.3
ZINC000040394711	-7.3
ZINC000044020714	-7.3
ZINC000070454926	-7.3
ZINC000095617911	-7.3
ZINC000095617919	-7.3
ZINC000095619124	-7.3
ZINC000096906613	-7.3
ZINC000100054527	-7.3
ZINC000100054527	-7.3
ZINC000100781404	-7.3
ZINC000100782272	-7.3
ZINC000100784130	-7.3
ZINC000257400869	-7.3
ZINC000257440150	-7.3
ZINC001547139914	-7.3
ZINC000000402623	-7.2
ZINC000000402623	-7.2
ZINC000000597112	-7.2
ZINC000000898396	-7.2
ZINC000000899938	-7.2
ZINC000000900119	-7.2
ZINC000003581324	-7.2
ZINC000004650685	-7.2
ZINC000005999143	-7.2
ZINC000006116336	-7.2
ZINC000012495273	-7.2
ZINC000012495273	-7.2
ZINC000012502232	-7.2
ZINC000013379156	-7.2
ZINC000013383574	-7.2
ZINC000013429539	-7.2
ZINC000013482849	-7.2
ZINC000014517398	-7.2
ZINC000014725164	-7.2
ZINC000014725178	-7.2
ZINC000014727326	-7.2
ZINC000015203708	-7.2
ZINC000016051973	-7.2
ZINC000021981252	-7.2
ZINC000022056306	-7.2
ZINC000022060259	-7.2
ZINC000022060295	-7.2
ZINC000022060380	-7.2
ZINC000022066291	-7.2
ZINC000034303655	-7.2
ZINC000049089868	-7.2
ZINC000053166256	-7.2
ZINC000053166256	-7.2
ZINC000065742834	-7.2
ZINC000065742834	-7.2
ZINC000071789593	-7.2
ZINC000071789593	-7.2
ZINC000071789593	-7.2
ZINC000090614226	-7.2
ZINC000095619124	-7.2
ZINC000095910172	-7.2
ZINC000096014556	-7.2
ZINC000100771536	-7.2
ZINC000100775019	-7.2
ZINC000100780472	-7.2
ZINC000100781713	-7.2
ZINC000100784213	-7.2
ZINC000118936751	-7.2
ZINC000253500830	-7.2
ZINC000584607005	-7.2
ZINC000000597112	-7.1
ZINC000000899787	-7.1
ZINC000002008393	-7.1
ZINC000003869847	-7.1
ZINC000003881558	-7.1
ZINC000003983883	-7.1
ZINC000004531685	-7.1
ZINC000005197198	-7.1
ZINC000006117175	-7.1
ZINC000006483403	-7.1
ZINC000008551337	-7.1
ZINC000008565624	-7.1
ZINC000009133172	-7.1
ZINC000009133172	-7.1
ZINC000012341529	-7.1
ZINC000013359969	-7.1
ZINC000014725164	-7.1
ZINC000014725178	-7.1
ZINC000015257518	-7.1
ZINC000015257518	-7.1
ZINC000021981231	-7.1
ZINC000021981256	-7.1
ZINC000021981256	-7.1
ZINC000021981371	-7.1
ZINC000031154929	-7.1
ZINC000031155033	-7.1
ZINC000033903112	-7.1
ZINC000034208990	-7.1
ZINC000034303655	-7.1
ZINC000034303655	-7.1
ZINC000044699444	-7.1
ZINC000071789593	-7.1
ZINC000077320103	-7.1
ZINC000090516648	-7.1
ZINC000095619124	-7.1
ZINC000100054527	-7.1
ZINC000100782707	-7.1
ZINC000000899787	-7
ZINC000000899795	-7
ZINC000000900254	-7
ZINC000001433338	-7
ZINC000001721693	-7
ZINC000001721693	-7
ZINC000001871563	-7
ZINC000002528509	-7
ZINC000002570857	-7
ZINC000003801131	-7
ZINC000003831000	-7
ZINC000003869847	-7
ZINC000003869847	-7
ZINC000004081602	-7
ZINC000004095530	-7
ZINC000004096059	-7
ZINC000005999177	-7
ZINC000006072327	-7
ZINC000006117174	-7
ZINC000013330532	-7
ZINC000013359969	-7
ZINC000013359969	-7
ZINC000013429539	-7
ZINC000014586045	-7
ZINC000014779724	-7
ZINC000014916790	-7
ZINC000014952767	-7
ZINC000014952767	-7
ZINC000015060949	-7
ZINC000015166462	-7
ZINC000015203729	-7
ZINC000015203729	-7
ZINC000015256248	-7
ZINC000021981231	-7
ZINC000021981252	-7
ZINC000022055066	-7
ZINC000022055590	-7
ZINC000022066291	-7
ZINC000030731089	-7
ZINC000034303655	-7
ZINC000040762833	-7
ZINC000065742875	-7
ZINC000077312930	-7
ZINC000095617912	-7
ZINC000095618751	-7
ZINC000100054862	-7
ZINC000100775746	-7
ZINC000100780318	-7
ZINC000256000756	-7
ZINC000256000756	-7
ZINC000256000756	-7
ZINC000000001261	-6.9
ZINC000000580890	-6.9
ZINC000001849543	-6.9
ZINC000002015502	-6.9
ZINC000002387156	-6.9
ZINC000003801131	-6.9
ZINC000003814360	-6.9
ZINC000003830642	-6.9
ZINC000003983883	-6.9
ZINC000004258248	-6.9
ZINC000005517457	-6.9
ZINC000005999177	-6.9
ZINC000008584337	-6.9
ZINC000011680067	-6.9
ZINC000013359969	-6.9
ZINC000013386794	-6.9
ZINC000013408961	-6.9
ZINC000014444001	-6.9
ZINC000014559010	-6.9
ZINC000014559010	-6.9
ZINC000014587140	-6.9
ZINC000014642909	-6.9
ZINC000014642994	-6.9
ZINC000014687093	-6.9
ZINC000014689090	-6.9
ZINC000014689153	-6.9
ZINC000014725178	-6.9
ZINC000014779724	-6.9
ZINC000014812355	-6.9
ZINC000015203729	-6.9
ZINC000015204080	-6.9
ZINC000015204080	-6.9
ZINC000015204080	-6.9
ZINC000015206290	-6.9
ZINC000016696677	-6.9
ZINC000022054999	-6.9
ZINC000022055590	-6.9
ZINC000022060380	-6.9
ZINC000032786290	-6.9
ZINC000033950856	-6.9
ZINC000040762833	-6.9
ZINC000040762833	-6.9
ZINC000049089868	-6.9
ZINC000053683686	-6.9
ZINC000071756381	-6.9
ZINC000077312769	-6.9
ZINC000077312769	-6.9
ZINC000095618229	-6.9
ZINC000095892888	-6.9
ZINC000100288506	-6.9
ZINC000100776859	-6.9
ZINC000100778393	-6.9
ZINC000000000374	-6.8
ZINC000000896938	-6.8
ZINC000000896938	-6.8
ZINC000000899795	-6.8
ZINC000000900628	-6.8
ZINC000000968161	-6.8
ZINC000001249069	-6.8
ZINC000001531508	-6.8
ZINC000001531508	-6.8
ZINC000001532175	-6.8
ZINC000001532839	-6.8
ZINC000001532839	-6.8
ZINC000001532839	-6.8
ZINC000001568212	-6.8
ZINC000001640621	-6.8
ZINC000001849543	-6.8
ZINC000001871563	-6.8
ZINC000002020110	-6.8
ZINC000002583586	-6.8
ZINC000003831000	-6.8
ZINC000005116154	-6.8
ZINC000005139697	-6.8
ZINC000005139697	-6.8
ZINC000005784191	-6.8
ZINC000006117159	-6.8
ZINC000008215517	-6.8
ZINC000013533861	-6.8
ZINC000014586045	-6.8
ZINC000014686298	-6.8
ZINC000014779724	-6.8
ZINC000014808651	-6.8
ZINC000014826093	-6.8
ZINC000014950013	-6.8
ZINC000014950050	-6.8
ZINC000015158337	-6.8
ZINC000022053870	-6.8
ZINC000022055046	-6.8
ZINC000026249456	-6.8
ZINC000032786290	-6.8
ZINC000035653092	-6.8
ZINC000035653092	-6.8
ZINC000036377843	-6.8
ZINC000038983310	-6.8
ZINC000053683686	-6.8
ZINC000085842605	-6.8
ZINC000095617916	-6.8
ZINC000095618794	-6.8
ZINC000100004249	-6.8
ZINC000100774333	-6.8
ZINC000100783492	-6.8
ZINC000195492511	-6.8
ZINC000230123065	-6.8
ZINC000000000374	-6.7
ZINC000000120273	-6.7
ZINC000000899053	-6.7
ZINC000001531481	-6.7
ZINC000001532175	-6.7
ZINC000001640621	-6.7
ZINC000006092086	-6.7
ZINC000008215517	-6.7
ZINC000008215517	-6.7
ZINC000008565624	-6.7
ZINC000012153633	-6.7
ZINC000013515059	-6.7
ZINC000014441812	-6.7
ZINC000014612405	-6.7
ZINC000014687093	-6.7
ZINC000014812332	-6.7
ZINC000014828124	-6.7
ZINC000015054827	-6.7
ZINC000015119466	-6.7
ZINC000022056467	-6.7
ZINC000022060327	-6.7
ZINC000027332245	-6.7
ZINC000029415842	-6.7
ZINC000030731232	-6.7
ZINC000035653092	-6.7
ZINC000036435201	-6.7
ZINC000053683686	-6.7
ZINC000065739985	-6.7
ZINC000085564529	-6.7
ZINC000096014555	-6.7
ZINC000100004249	-6.7
ZINC000100781586	-6.7
ZINC000100784008	-6.7
ZINC000100784050	-6.7
ZINC000410428654	-6.7
ZINC000410428654	-6.7
ZINC000000404257	-6.6
ZINC000000896945	-6.6
ZINC000000899567	-6.6
ZINC000000899682	-6.6
ZINC000001531184	-6.6
ZINC000001532046	-6.6
ZINC000001704714	-6.6
ZINC000001849482	-6.6
ZINC000002035741	-6.6
ZINC000002516902	-6.6
ZINC000003870155	-6.6
ZINC000003870155	-6.6
ZINC000003932191	-6.6
ZINC000005116154	-6.6
ZINC000005599377	-6.6
ZINC000006093932	-6.6
ZINC000012493858	-6.6
ZINC000012494317	-6.6
ZINC000013386792	-6.6
ZINC000013515641	-6.6
ZINC000014441812	-6.6
ZINC000014810068	-6.6
ZINC000015119943	-6.6
ZINC000026671872	-6.6
ZINC000026750262	-6.6
ZINC000032786264	-6.6
ZINC000033829854	-6.6
ZINC000033829854	-6.6
ZINC000033832845	-6.6
ZINC000034093119	-6.6
ZINC000034093119	-6.6
ZINC000035456145	-6.6
ZINC000035653092	-6.6
ZINC000038340569	-6.6
ZINC000055161806	-6.6
ZINC000085564529	-6.6
ZINC000095618599	-6.6
ZINC000100470347	-6.6
ZINC000100470347	-6.6
ZINC000100775851	-6.6
ZINC000104197941	-6.6
ZINC000256011975	-6.6
ZINC000256408140	-6.6
ZINC000000024890	-6.5
ZINC000001717860	-6.5
ZINC000004655055	-6.5
ZINC000005200349	-6.5
ZINC000005924265	-6.5
ZINC000006037085	-6.5
ZINC000012404515	-6.5
ZINC000013305813	-6.5
ZINC000013350932	-6.5
ZINC000013515641	-6.5
ZINC000013515641	-6.5
ZINC000014447698	-6.5
ZINC000014452716	-6.5
ZINC000014587695	-6.5
ZINC000015268745	-6.5
ZINC000026750262	-6.5
ZINC000032786264	-6.5
ZINC000032786335	-6.5
ZINC000033832845	-6.5
ZINC000034093119	-6.5
ZINC000034093119	-6.5
ZINC000034093119	-6.5
ZINC000034093119	-6.5
ZINC000034646291	-6.5
ZINC000035024530	-6.5
ZINC000077287170	-6.5
ZINC000095911985	-6.5
ZINC000169373071	-6.5
ZINC000169373071	-6.5
ZINC000261494638	-6.5
ZINC000000000374	-6.4
ZINC000000000374	-6.4
ZINC000000403598	-6.4
ZINC000001530090	-6.4
ZINC000002516902	-6.4
ZINC000002516902	-6.4
ZINC000003978002	-6.4
ZINC000004096878	-6.4
ZINC000004533493	-6.4
ZINC000005163012	-6.4
ZINC000005924265	-6.4
ZINC000005998713	-6.4
ZINC000006019913	-6.4
ZINC000013340552	-6.4
ZINC000013408240	-6.4
ZINC000013513540	-6.4
ZINC000013515641	-6.4
ZINC000014447698	-6.4
ZINC000014447698	-6.4
ZINC000014586972	-6.4
ZINC000015057975	-6.4
ZINC000015058104	-6.4
ZINC000015216880	-6.4
ZINC000015268745	-6.4
ZINC000015268745	-6.4
ZINC000021981206	-6.4
ZINC000021981274	-6.4
ZINC000030731093	-6.4
ZINC000030731123	-6.4
ZINC000032786264	-6.4
ZINC000033832533	-6.4
ZINC000034092806	-6.4
ZINC000034633968	-6.4
ZINC000040845614	-6.4
ZINC000085564529	-6.4
ZINC000086028139	-6.4
ZINC000096014715	-6.4
ZINC000100776759	-6.4
ZINC000100777305	-6.4
ZINC000100778004	-6.4
ZINC000000004531	-6.3
ZINC000000395629	-6.3
ZINC000001530090	-6.3
ZINC000002040609	-6.3
ZINC000003869690	-6.3
ZINC000005140429	-6.3
ZINC000005140934	-6.3
ZINC000005200349	-6.3
ZINC000005352878	-6.3
ZINC000005424275	-6.3
ZINC000005998713	-6.3
ZINC000006092801	-6.3
ZINC000009293928	-6.3
ZINC000013308932	-6.3
ZINC000013507236	-6.3
ZINC000014486966	-6.3
ZINC000014588345	-6.3
ZINC000015113351	-6.3
ZINC000022057192	-6.3
ZINC000030731123	-6.3
ZINC000030731123	-6.3
ZINC000032786236	-6.3
ZINC000032786236	-6.3
ZINC000033999279	-6.3
ZINC000100772750	-6.3
ZINC000001529571	-6.2
ZINC000001673962	-6.2
ZINC000001673962	-6.2
ZINC000001849666	-6.2
ZINC000002516902	-6.2
ZINC000004095934	-6.2
ZINC000005019445	-6.2
ZINC000005424275	-6.2
ZINC000005424275	-6.2
ZINC000006019913	-6.2
ZINC000006092801	-6.2
ZINC000006093242	-6.2
ZINC000006096132	-6.2
ZINC000013303578	-6.2
ZINC000013403765	-6.2
ZINC000013515641	-6.2
ZINC000013558999	-6.2
ZINC000014441812	-6.2
ZINC000014682734	-6.2
ZINC000015159846	-6.2
ZINC000015219232	-6.2
ZINC000015271796	-6.2
ZINC000022047714	-6.2
ZINC000022047784	-6.2
ZINC000022056375	-6.2
ZINC000032786335	-6.2
ZINC000032786335	-6.2
ZINC000034187835	-6.2
ZINC000034620394	-6.2
ZINC000036766734	-6.2
ZINC000042965229	-6.2
ZINC000059903583	-6.2
ZINC000096077629	-6.2
ZINC000100151008	-6.2
ZINC000100772750	-6.2
ZINC000150338786	-6.2
ZINC000169300994	-6.2
ZINC000230071924	-6.2
ZINC000000895837	-6.1
ZINC000004096694	-6.1
ZINC000004096878	-6.1
ZINC000004097767	-6.1
ZINC000005114401	-6.1
ZINC000005834799	-6.1
ZINC000006091878	-6.1
ZINC000006092801	-6.1
ZINC000013515641	-6.1
ZINC000014588765	-6.1
ZINC000014635162	-6.1
ZINC000014684217	-6.1
ZINC000015254904	-6.1
ZINC000015261557	-6.1
ZINC000015271796	-6.1
ZINC000036766734	-6.1
ZINC000065740292	-6.1
ZINC000095099632	-6.1
ZINC000095617651	-6.1
ZINC000095914542	-6.1
ZINC000100649123	-6.1
ZINC000100649123	-6.1
ZINC000100649123	-6.1
ZINC000100649123	-6.1
ZINC000150351424	-6.1
ZINC000150352393	-6.1
ZINC000238781901	-6.1
ZINC000247444468	-6.1
ZINC000000001233	-6
ZINC000000001233	-6
ZINC000001530741	-6
ZINC000001611702	-6
ZINC000001842582	-6
ZINC000002168692	-6
ZINC000002516030	-6
ZINC000002516030	-6
ZINC000003869692	-6
ZINC000003869797	-6
ZINC000004095934	-6
ZINC000005019451	-6
ZINC000005114396	-6
ZINC000005132639	-6
ZINC000008215849	-6
ZINC000008215849	-6
ZINC000012496115	-6
ZINC000013374377	-6
ZINC000013492624	-6
ZINC000014503464	-6
ZINC000014815479	-6
ZINC000015058048	-6
ZINC000015169401	-6
ZINC000018169010	-6
ZINC000018169010	-6
ZINC000022056375	-6
ZINC000022061237	-6
ZINC000033999279	-6
ZINC000034265092	-6
ZINC000085999388	-6
ZINC000095617651	-6
ZINC000100192510	-6
ZINC000100772840	-6
ZINC000100779629	-6
ZINC000100779637	-6
ZINC000150352408	-6
ZINC000150352408	-6
ZINC000238755347	-6
ZINC000238781901	-6
ZINC000253387438	-6
ZINC000001530611	-5.9
ZINC000001849578	-5.9
ZINC000002570877	-5.9
ZINC000003869797	-5.9
ZINC000003869797	-5.9
ZINC000003870218	-5.9
ZINC000005114396	-5.9
ZINC000005350905	-5.9
ZINC000005350905	-5.9
ZINC000005999167	-5.9
ZINC000006096132	-5.9
ZINC000007997024	-5.9
ZINC000008215849	-5.9
ZINC000008731883	-5.9
ZINC000013099129	-5.9
ZINC000013099129	-5.9
ZINC000013507236	-5.9
ZINC000014444620	-5.9
ZINC000014588771	-5.9
ZINC000014613404	-5.9
ZINC000015147947	-5.9
ZINC000022056375	-5.9
ZINC000022923905	-5.9
ZINC000022923905	-5.9
ZINC000032786236	-5.9
ZINC000033999279	-5.9
ZINC000034620394	-5.9
ZINC000043328746	-5.9
ZINC000100772468	-5.9
ZINC000150352393	-5.9
ZINC000001529869	-5.8
ZINC000003869698	-5.8
ZINC000003869698	-5.8
ZINC000003869797	-5.8
ZINC000004096690	-5.8
ZINC000004096690	-5.8
ZINC000004096690	-5.8
ZINC000005114396	-5.8
ZINC000005760466	-5.8
ZINC000005846414	-5.8
ZINC000013303621	-5.8
ZINC000013507236	-5.8
ZINC000013523441	-5.8
ZINC000013523441	-5.8
ZINC000014442515	-5.8
ZINC000014448154	-5.8
ZINC000014635162	-5.8
ZINC000014714823	-5.8
ZINC000014854744	-5.8
ZINC000015120765	-5.8
ZINC000015148006	-5.8
ZINC000085551973	-5.8
ZINC000086004128	-5.8
ZINC000100772840	-5.8
ZINC000000001233	-5.7
ZINC000002530703	-5.7
ZINC000003197531	-5.7
ZINC000004095539	-5.7
ZINC000004097500	-5.7
ZINC000005138341	-5.7
ZINC000005159538	-5.7
ZINC000005380646	-5.7
ZINC000005760515	-5.7
ZINC000005783849	-5.7
ZINC000005846414	-5.7
ZINC000005852926	-5.7
ZINC000012494841	-5.7
ZINC000012494841	-5.7
ZINC000012495127	-5.7
ZINC000012495127	-5.7
ZINC000013523441	-5.7
ZINC000014444626	-5.7
ZINC000014616908	-5.7
ZINC000014768806	-5.7
ZINC000014854741	-5.7
ZINC000015219342	-5.7
ZINC000031706257	-5.7
ZINC000067911191	-5.7
ZINC000001704297	-5.6
ZINC000002047002	-5.6
ZINC000003869233	-5.6
ZINC000003869886	-5.6
ZINC000003875797	-5.6
ZINC000005197214	-5.6
ZINC000012494841	-5.6
ZINC000013373497	-5.6
ZINC000014442511	-5.6
ZINC000014817950	-5.6
ZINC000015206520	-5.6
ZINC000015206520	-5.6
ZINC000021981281	-5.6
ZINC000022061237	-5.6
ZINC000022061237	-5.6
ZINC000027639771	-5.6
ZINC000031706539	-5.6
ZINC000095618559	-5.6
ZINC000095618559	-5.6
ZINC000100065511	-5.6
ZINC000150659230	-5.6
ZINC000003830892	-5.5
ZINC000003875985	-5.5
ZINC000004096455	-5.5
ZINC000005768112	-5.5
ZINC000012495127	-5.5
ZINC000012495919	-5.5
ZINC000013374014	-5.5
ZINC000013387626	-5.5
ZINC000014822185	-5.5
ZINC000015048182	-5.5
ZINC000015122308	-5.5
ZINC000015261370	-5.5
ZINC000095617933	-5.5
ZINC000100065511	-5.5
ZINC000001530092	-5.4
ZINC000001580404	-5.4
ZINC000002580736	-5.4
ZINC000014768824	-5.4
ZINC000015120324	-5.4
ZINC000015206520	-5.4
ZINC000015261417	-5.4
ZINC000021981281	-5.4
ZINC000043772212	-5.4
ZINC000095617933	-5.4
ZINC000149473035	-5.4
ZINC000252444100	-5.4
ZINC000001532071	-5.3
ZINC000001532714	-5.3
ZINC000003869640	-5.3
ZINC000003870041	-5.3
ZINC000005160364	-5.3
ZINC000012496865	-5.3
ZINC000013536570	-5.3
ZINC000001669521	-5.2
ZINC000003869640	-5.2
ZINC000006360467	-5.2
ZINC000008220202	-5.2
ZINC000014512130	-5.2
ZINC000015261368	-5.2
ZINC000015270346	-5.2
ZINC000038654420	-5.2
ZINC000040164499	-5.2
ZINC000056870932	-5.2
ZINC000085808811	-5.2
ZINC000100065511	-5.2
ZINC000001532714	-5.1
ZINC000005410797	-5.1
ZINC000008216762	-5.1
ZINC000008216762	-5.1
ZINC000008220202	-5.1
ZINC000008220202	-5.1
ZINC000032790544	-5.1
ZINC000033649999	-5.1
ZINC000040164496	-5.1
ZINC000008216762	-5
ZINC000001529996	-4.9
ZINC000001530802	-4.9
ZINC000001849749	-4.9
ZINC000003802188	-4.9
ZINC000003869683	-4.9
ZINC000004095678	-4.9
ZINC000004095678	-4.9
ZINC000004095678	-4.9
ZINC000008034905	-4.9
ZINC000008035049	-4.9
ZINC000056870932	-4.9
ZINC000142802161	-4.9
ZINC000150373392	-4.9
ZINC000008035045	-4.8
ZINC000008195638	-4.8
ZINC000014502361	-4.8
ZINC000040164496	-4.8
ZINC000071404878	-4.8
ZINC000095618159	-4.8
ZINC000006072466	-4.7
ZINC000032790470	-4.7
ZINC000003861121	-4.6
ZINC000003861297	-4.6
ZINC000012495345	-4.6
ZINC000025722449	-4.6
ZINC000032788659	-4.6
ZINC000008221053	-4.5
ZINC000032790402	-4.5
ZINC000032790529	-4.5
ZINC000003802188	-4.4
ZINC000006920381	-4.4
ZINC000032786202	-4.4
ZINC000006920440	-4.3
